# Supplementary material for: Two novel species of Rhodophana (Entolomataceae) from Pakistan
Source: MycoKeys. 2026 Jul 16;137:1–20. doi: 10.3897/mycokeys.137.199549 (PMC13397067; doi:10.3897/mycokeys.137.199549)
Supplement: XML Treatment for Rhodophana bajaurica [file mycokeys.137.199549-treatment1.xml]

<!DOCTYPE tp:taxon-treatment
  PUBLIC "-//TaxonX//DTD Taxonomic Treatment Publishing DTD v0 20100105//EN" "tax-treatment-NSO.dtd">
<tp:taxon-treatment xmlns:tp="http://www.plazi.org/taxpub"><tp:treatment-meta><kwd-group><label>Taxon classification</label><kwd>
                <named-content content-type="kingdom">Fungi</named-content>
              </kwd><kwd>
                <named-content content-type="order">Agaricales</named-content>
              </kwd><kwd>
                <named-content content-type="family">Entolomataceae</named-content>
              </kwd></kwd-group><mixed-citation publication-type="journal"><person-group><name><surname>Ullah</surname><given-names>Mohsin</given-names></name><name><surname>Wang</surname><given-names>Meimei</given-names></name><name><surname>Saba</surname><given-names>Malka</given-names></name><name><surname>Zheng</surname><given-names>Dege</given-names></name><name><surname>Rehman</surname><given-names>Umer</given-names></name><name><surname>Shah</surname><given-names>Syed Mohammad Tauseeq Ali</given-names></name><name><surname>Ullah</surname><given-names>Saqib</given-names></name><name><surname>Ahmad</surname><given-names>Ishtiaq</given-names></name><name><surname>Asif</surname><given-names>Muhammad</given-names></name><name><surname>Dai</surname><given-names>Dong-Qin</given-names></name><name><surname>Hakki</surname><given-names>Erdogan Esref</given-names></name><name><surname>Tarafder</surname><given-names>Entaj</given-names></name><name><surname>Tibpromma</surname><given-names>Saowaluck</given-names></name><name><surname>Karunarathna</surname><given-names>Samantha C.</given-names></name></person-group><article-title>Two novel species of <italic><tp:taxon-name><tp:taxon-name-part taxon-name-part-type="genus" reg="Rhodophana">Rhodophana</tp:taxon-name-part></tp:taxon-name></italic> (<tp:taxon-name><tp:taxon-name-part taxon-name-part-type="family" reg="Entolomataceae">Entolomataceae</tp:taxon-name-part></tp:taxon-name>) from Pakistan</article-title><source>MycoKeys</source><day>16</day><month>07</month><year>2026</year><volume>137</volume><fpage>1</fpage><lpage>20</lpage><pub-id pub-id-type="doi">10.3897/mycokeys.137.199549</pub-id></mixed-citation></tp:treatment-meta><tp:nomenclature><tp:taxon-name><object-id xmlns:xlink="http://www.w3.org/1999/xlink" content-type="arpha" xlink:type="simple">95F1AD67-3E86-57EF-A967-E88297BDC158</object-id>
                    		<tp:taxon-name-part taxon-name-part-type="genus" reg="Rhodophana">Rhodophana</tp:taxon-name-part> <tp:taxon-name-part taxon-name-part-type="species" reg="bajaurica">bajaurica</tp:taxon-name-part>
                    	
                    		<object-id xmlns:xlink="http://www.w3.org/1999/xlink" content-type="mycobank" xlink:type="simple">862573</object-id>
                    	</tp:taxon-name><tp:taxon-authority>Mohsin, Saba, &amp; Karun.</tp:taxon-authority><tp:taxon-status xmlns:xlink="http://www.w3.org/1999/xlink" xlink:type="simple">sp. nov.</tp:taxon-status><xref ref-type="fig" rid="F1">Figs 1</xref><xref ref-type="fig" rid="F2">, 2</xref><xref ref-type="fig" rid="F3">, 3, 6a, b</xref></tp:nomenclature><tp:treatment-sec sec-type="Etymology"><title>Etymology.</title><p>Refers to the type locality ‘District Bajaur’.</p></tp:treatment-sec><tp:treatment-sec sec-type="Holotype"><title>Holotype.</title><p>Pakistan • Khyber Pakhtunkhwa, District Bajaur, Mana Barang, <named-content xmlns:xlink="http://www.w3.org/1999/xlink" content-type="dwc:verbatimCoordinates" xlink:type="simple">34.6225°N, 71.6188°E</named-content>, elev. 1,540 m, 16 August 2024, Mohsin Ullah (B215-1 = ICFPMU215).</p></tp:treatment-sec><tp:treatment-sec sec-type="Diagnosis"><title>Diagnosis.</title><p><italic><tp:taxon-name><tp:taxon-name-part taxon-name-part-type="genus" reg="Rhodophana">Rhodophana</tp:taxon-name-part> <tp:taxon-name-part taxon-name-part-type="species" reg="bajaurica">bajaurica</tp:taxon-name-part></tp:taxon-name></italic> is different from <italic><tp:taxon-name><tp:taxon-name-part taxon-name-part-type="genus" reg="Rhodophana">Rhodophana</tp:taxon-name-part> <tp:taxon-name-part taxon-name-part-type="species" reg="squamulosa">squamulosa</tp:taxon-name-part></tp:taxon-name></italic> by its velvety to densely tomentose pileus lacking differentiated squamules, larger basidiospore (9.9 × 5.9 µm) and abundant cheilocystidia and clavate, lageniform to narrowly utriform, apex rounded to slightly swollen cheilocystidia.</p></tp:treatment-sec><tp:treatment-sec sec-type="Description"><title>Description.</title><p>Basidiomata small. Pileus 7–18 mm in diam, convex when young, and becoming plano-convex to slightly depressed with age, deep reddish brown (5YR 3/4–3/6) to dark cinnamon (5YR 3/4), dark reddish-brown (5YR 3/4–5YR 3/6), paler (5YR 4/4) towards the margins, surface smooth, fibrillose to densely tomentose, having velvety appearance, margins entire to slightly undulate. Context thin, concolorous to pileus, around 1 mm broad. Lamellae adnate to slightly adnexed, crowded, lamellulae present, 2 to 3 tires, color pale orange (7.5YR 7/6) to light salmon (5YR 7/3–5YR 7/4) when young, becoming deeper orange-brown (5YR 6/6) with maturity, edges entire, smooth. Stipe 24–26 × 2–4 mm, shape central, cylindrical, tapered at the apex, orange-brown to reddish brown (5YR 5/6–4/6), curved at the middle, and sometimes slightly curved at the top, slightly bulbous at the base, hollow, dry, finely fibrillose to smooth. Context thin, concolorous to stipe. Annulus absent (Fig. <xref ref-type="fig" rid="F2">2</xref>).</p><fig id="F1" position="float" orientation="portrait"><object-id xmlns:xlink="http://www.w3.org/1999/xlink" content-type="doi" xlink:type="simple">10.3897/mycokeys.137.199549.figure1</object-id><object-id xmlns:xlink="http://www.w3.org/1999/xlink" content-type="arpha" xlink:type="simple">0C965D2E-A6CD-5B2F-90BB-4C58AFBBE537</object-id><label>Figure 1.</label><caption><p>Molecular phylogenetic tree of <italic><tp:taxon-name><tp:taxon-name-part taxon-name-part-type="family" reg="Entolomataceae">Entolomataceae</tp:taxon-name-part></tp:taxon-name></italic> species based on maximum likelihood (<abbrev xmlns:xlink="http://www.w3.org/1999/xlink" xlink:title="Maximum Likelihood" xlink:type="simple">ML</abbrev>) and Bayesian inference (<abbrev xmlns:xlink="http://www.w3.org/1999/xlink" xlink:title="Bayesian Inference" xlink:type="simple">BI</abbrev>) methods of the combined <abbrev xmlns:xlink="http://www.w3.org/1999/xlink" xlink:title="internal transcribed spacer" xlink:type="simple">ITS</abbrev>, <abbrev xmlns:xlink="http://www.w3.org/1999/xlink" xlink:title="ribosomal DNA" xlink:type="simple">28S</abbrev>, <italic>RPB</italic>2 and <italic>TEF</italic>1-α dataset. The <abbrev xmlns:xlink="http://www.w3.org/1999/xlink" xlink:title="Maximum Likelihood" xlink:type="simple">ML</abbrev> bootstrap values ≥ 70% and <abbrev xmlns:xlink="http://www.w3.org/1999/xlink" xlink:title="Bayesian Inference" xlink:type="simple">BI</abbrev> posterior probabilities ≥ 0.90 are provided at relevant nodes (<abbrev xmlns:xlink="http://www.w3.org/1999/xlink" xlink:title="Maximum Likelihood" xlink:type="simple">ML</abbrev>/<abbrev xmlns:xlink="http://www.w3.org/1999/xlink" xlink:title="Posterior probability" xlink:type="simple">PP</abbrev>). Newly generated sequences are highlighted in bold with blue color. <italic><tp:taxon-name><tp:taxon-name-part taxon-name-part-type="genus" reg="Lyophyllum">Lyophyllum</tp:taxon-name-part> <tp:taxon-name-part taxon-name-part-type="species" reg="decastes">decastes</tp:taxon-name-part></tp:taxon-name></italic> is used as the outgroup.</p></caption><graphic xmlns:xlink="http://www.w3.org/1999/xlink" xlink:href="mycokeys-137-001-g001.jpg" id="oo_1717903.jpg" position="float" orientation="portrait" xlink:type="simple"><uri content-type="original_file" xlink:type="simple">https://binary.pensoft.net/fig/1717903</uri></graphic></fig><fig id="F2" position="float" orientation="portrait"><object-id xmlns:xlink="http://www.w3.org/1999/xlink" content-type="doi" xlink:type="simple">10.3897/mycokeys.137.199549.figure2</object-id><object-id xmlns:xlink="http://www.w3.org/1999/xlink" content-type="arpha" xlink:type="simple">DDA47CCD-E930-55A8-AD35-8CAF24B38D7B</object-id><label>Figure 2.</label><caption><p>Macromorphology of <italic><tp:taxon-name><tp:taxon-name-part taxon-name-part-type="genus" reg="Rhodophana">Rhodophana</tp:taxon-name-part> <tp:taxon-name-part taxon-name-part-type="species" reg="bajaurica">bajaurica</tp:taxon-name-part></tp:taxon-name></italic>. <bold>a–f</bold>. Basidiomata. Scale bar: 10 mm.</p></caption><graphic xmlns:xlink="http://www.w3.org/1999/xlink" xlink:href="mycokeys-137-001-g002.jpg" id="oo_1717777.jpg" position="float" orientation="portrait" xlink:type="simple"><uri content-type="original_file" xlink:type="simple">https://binary.pensoft.net/fig/1717777</uri></graphic></fig><p>Basidiospores [60/3/2] (8.4–)8.8–10.7(–11.4) × (5–)5.3–6.8(–7.2) µm (<abbrev xmlns:xlink="http://www.w3.org/1999/xlink" xlink:title="average length" xlink:type="simple">avl</abbrev> = 9.7 µm, <abbrev xmlns:xlink="http://www.w3.org/1999/xlink" xlink:title="average width" xlink:type="simple">avw</abbrev> = 6.05 µm), <abbrev xmlns:xlink="http://www.w3.org/1999/xlink" xlink:title="length-width quotient" xlink:type="simple">Q</abbrev> = 1.4–1.9(–2.1), <abbrev xmlns:xlink="http://www.w3.org/1999/xlink" xlink:title="length-width quotient" xlink:type="simple">Q</abbrev><sub>m</sub> = 1.65 broadly ellipsoid to sub-globose, thin-walled, surface clearly echinulate to verrucose, with irregular blunt ornamentations, hyaline, having central oil droplet (Figs <xref ref-type="fig" rid="F3">3</xref>a, 6a, b). Basidia (23.3–)29–34(–35.1) × (9–)9.3–13.2(–13.8) µm, narrowly clavate, clavate to broadly clavate, thin-walled, hyaline, mostly tetra spored (Fig. <xref ref-type="fig" rid="F3">3</xref>b). Cheilocystidia (31.8–)32.4–37.9(–40.8) × (8.1–)8.2–13.3(–15.1) µm, abundant, clavate, lageniform to narrowly utriform, apex rounded to slightly swollen, thin-walled, hyaline, smooth (Fig. <xref ref-type="fig" rid="F3">3</xref>c). Pleurocystidia is absent. Pileipellis hyphae 6–13.9 µm, cutis, septate, smooth, thin-walled, to slightly inflated, terminal cells elongated (Fig. <xref ref-type="fig" rid="F3">3</xref>d). Stipitipellis 4–12 µm, consists of parallel, longwise arranged hyphae, smooth, thin walled, septate, and forming terminal cells elongated (Fig. <xref ref-type="fig" rid="F3">3</xref>e). Clamp connection is present in all hyphae.</p><fig id="F3" position="float" orientation="portrait"><object-id xmlns:xlink="http://www.w3.org/1999/xlink" content-type="doi" xlink:type="simple">10.3897/mycokeys.137.199549.figure3</object-id><object-id xmlns:xlink="http://www.w3.org/1999/xlink" content-type="arpha" xlink:type="simple">2632DFAF-77CA-5549-B5EE-681D08514328</object-id><label>Figure 3.</label><caption><p>Anatomy of <italic><tp:taxon-name><tp:taxon-name-part taxon-name-part-type="genus" reg="Rhodophana">Rhodophana</tp:taxon-name-part> <tp:taxon-name-part taxon-name-part-type="species" reg="bajaurica">bajaurica</tp:taxon-name-part></tp:taxon-name></italic>. <bold>a, b</bold>. Basidiospores; <bold>c–e</bold>. Basidia; <bold>f–i</bold>. Cheilocystidia; <bold>j, k</bold>. Stipitipellis; <bold>l, m</bold>. Pileipellis. Scale bar: 10 µm.</p></caption><graphic xmlns:xlink="http://www.w3.org/1999/xlink" xlink:href="mycokeys-137-001-g003.jpg" id="oo_1717778.jpg" position="float" orientation="portrait" xlink:type="simple"><uri content-type="original_file" xlink:type="simple">https://binary.pensoft.net/fig/1717778</uri></graphic></fig></tp:treatment-sec><tp:treatment-sec sec-type="Habitat"><title>Habitat.</title><p>Solitary or gregarious in a forest at District Bajaur in Khyber Pakhtunkhwa Province, Pakistan.</p></tp:treatment-sec><tp:treatment-sec sec-type="Distribution"><title>Distribution.</title><p>Only known from Khyber Pakhtunkhwa, Pakistan.</p></tp:treatment-sec><tp:treatment-sec sec-type="Additional specimen examined"><title>Additional specimen examined.</title><p>Pakistan • Khyber Pakhtunkhwa, District Bajaur, Loy Mamond, <named-content xmlns:xlink="http://www.w3.org/1999/xlink" content-type="dwc:verbatimCoordinates" xlink:type="simple">34.6225°N, 71.6188°E</named-content>, elev. 1,167 m, 14 Aug 2024, Mohsin Ullah B215-2 (ICFPMU215-1 Isotype).</p></tp:treatment-sec><tp:treatment-sec sec-type="GenBank numbers"><title>GenBank numbers.</title><p>ICFPMU215: nrITS = <ext-link xmlns:xlink="http://www.w3.org/1999/xlink" xlink:href="PZ144765" ext-link-type="gen" xlink:type="simple">PZ144765</ext-link>, nrLSU = <ext-link xmlns:xlink="http://www.w3.org/1999/xlink" xlink:href="PZ144768" ext-link-type="gen" xlink:type="simple">PZ144768</ext-link>, <italic>RPB</italic>2 = <ext-link xmlns:xlink="http://www.w3.org/1999/xlink" xlink:href="PZ156455" ext-link-type="gen" xlink:type="simple">PZ156455</ext-link>, <italic>TEF</italic>1-α = <ext-link xmlns:xlink="http://www.w3.org/1999/xlink" xlink:href="PZ156458" ext-link-type="gen" xlink:type="simple">PZ156458</ext-link>. ICFPMU-215-1: nrITS = <ext-link xmlns:xlink="http://www.w3.org/1999/xlink" xlink:href="PZ144766" ext-link-type="gen" xlink:type="simple">PZ144766</ext-link>, nrLSU = <ext-link xmlns:xlink="http://www.w3.org/1999/xlink" xlink:href="PZ144769" ext-link-type="gen" xlink:type="simple">PZ144769</ext-link>, <italic>RPB</italic>2 = <ext-link xmlns:xlink="http://www.w3.org/1999/xlink" xlink:href="PZ156456" ext-link-type="gen" xlink:type="simple">PZ156456</ext-link>, <italic>TEF</italic>1-α = <ext-link xmlns:xlink="http://www.w3.org/1999/xlink" xlink:href="PZ156459" ext-link-type="gen" xlink:type="simple">PZ156459</ext-link>.</p></tp:treatment-sec><tp:treatment-sec sec-type="Notes"><title>Notes.</title><p>The multi-locus phylogenetic analyses place <italic><tp:taxon-name><tp:taxon-name-part taxon-name-part-type="genus" reg="Rhodophana">R.</tp:taxon-name-part> <tp:taxon-name-part taxon-name-part-type="species" reg="bajaurica">bajaurica</tp:taxon-name-part></tp:taxon-name></italic> within the genus <italic><tp:taxon-name><tp:taxon-name-part taxon-name-part-type="genus" reg="Rhodophana">Rhodophana</tp:taxon-name-part></tp:taxon-name></italic> as a distinct, well-supported sister species to <italic><tp:taxon-name><tp:taxon-name-part taxon-name-part-type="genus" reg="Rhodophana">R.</tp:taxon-name-part> <tp:taxon-name-part taxon-name-part-type="species" reg="pakistanica">pakistanica</tp:taxon-name-part></tp:taxon-name></italic> with a strong (100% <abbrev xmlns:xlink="http://www.w3.org/1999/xlink" xlink:title="Maximum Likelihood" xlink:type="simple">ML</abbrev> and 1.00 <abbrev xmlns:xlink="http://www.w3.org/1999/xlink" xlink:title="Posterior probability" xlink:type="simple">PP</abbrev>) statistical support, and both show a sister relationship to <italic><tp:taxon-name><tp:taxon-name-part taxon-name-part-type="genus" reg="Rhodophana">R.</tp:taxon-name-part> <tp:taxon-name-part taxon-name-part-type="species" reg="squamulosa">squamulosa</tp:taxon-name-part></tp:taxon-name></italic>, <italic><tp:taxon-name><tp:taxon-name-part taxon-name-part-type="genus" reg="Rhodophana">R.</tp:taxon-name-part> <tp:taxon-name-part taxon-name-part-type="species" reg="flavipes">flavipes</tp:taxon-name-part></tp:taxon-name></italic>, <italic><tp:taxon-name><tp:taxon-name-part taxon-name-part-type="genus" reg="Rhodophana">R.</tp:taxon-name-part> <tp:taxon-name-part taxon-name-part-type="species" reg="thailandica">thailandica</tp:taxon-name-part></tp:taxon-name></italic>, <italic><tp:taxon-name><tp:taxon-name-part taxon-name-part-type="genus" reg="Rhodophana">R.</tp:taxon-name-part> <tp:taxon-name-part taxon-name-part-type="species" reg="margallensis">margallensis</tp:taxon-name-part></tp:taxon-name></italic>, and <italic><tp:taxon-name><tp:taxon-name-part taxon-name-part-type="genus" reg="Rhodophana">R.</tp:taxon-name-part> <tp:taxon-name-part taxon-name-part-type="species" reg="rubrodisca">rubrodisca</tp:taxon-name-part></tp:taxon-name></italic>. Morphologically, the <italic><tp:taxon-name><tp:taxon-name-part taxon-name-part-type="genus" reg="Rhodophana">R.</tp:taxon-name-part> <tp:taxon-name-part taxon-name-part-type="species" reg="bajaurica">bajaurica</tp:taxon-name-part></tp:taxon-name></italic> is different from <italic><tp:taxon-name><tp:taxon-name-part taxon-name-part-type="genus" reg="Rhodophana">R.</tp:taxon-name-part> <tp:taxon-name-part taxon-name-part-type="species" reg="pakistanica">pakistanica</tp:taxon-name-part></tp:taxon-name></italic> by its densely fibrillose to tomentose, velvety pileus, and initially pale orange, while deeper orange-brown with age, larger and thin-walled basidiospores (9.9 × 5.9 µm). In contrast, <italic><tp:taxon-name><tp:taxon-name-part taxon-name-part-type="genus" reg="Rhodophana">R.</tp:taxon-name-part> <tp:taxon-name-part taxon-name-part-type="species" reg="pakistanica">pakistanica</tp:taxon-name-part></tp:taxon-name></italic> possesses a pale brown to reddish brown pileus with a smooth to faintly fibrillose surface and has smaller basidiospores (8.6 × 5.6 µm). <italic><tp:taxon-name><tp:taxon-name-part taxon-name-part-type="genus" reg="Rhodophana">Rhodophana</tp:taxon-name-part> <tp:taxon-name-part taxon-name-part-type="species" reg="bajaurica">bajaurica</tp:taxon-name-part></tp:taxon-name></italic> is different from <italic><tp:taxon-name><tp:taxon-name-part taxon-name-part-type="genus" reg="Rhodophana">R.</tp:taxon-name-part> <tp:taxon-name-part taxon-name-part-type="species" reg="squamulosa">squamulosa</tp:taxon-name-part></tp:taxon-name></italic> by its velvety to densely tomentose pileus lacking differentiated squamules, larger basidiospore (9.9 × 5.9 µm) and abundant cheilocystidia, while <italic><tp:taxon-name><tp:taxon-name-part taxon-name-part-type="genus" reg="Rhodophana">R.</tp:taxon-name-part> <tp:taxon-name-part taxon-name-part-type="species" reg="squamulosa">squamulosa</tp:taxon-name-part></tp:taxon-name></italic> is distinctly squamulose with grayish-red tonalities, shorter basidiospore (7 × 4.7 µm) and the absence of cheilocystidia and presence of clamp connection in the hyphae (<xref ref-type="bibr" rid="B35">Raj et al. 2016</xref>). <italic><tp:taxon-name><tp:taxon-name-part taxon-name-part-type="genus" reg="Rhodophana">Rhodophana</tp:taxon-name-part> <tp:taxon-name-part taxon-name-part-type="species" reg="bajaurica">bajaurica</tp:taxon-name-part></tp:taxon-name></italic> is different from <italic><tp:taxon-name><tp:taxon-name-part taxon-name-part-type="genus" reg="Rhodophana">R.</tp:taxon-name-part> <tp:taxon-name-part taxon-name-part-type="species" reg="rubrodisca">rubrodisca</tp:taxon-name-part></tp:taxon-name></italic> by its much smaller pileus (7–18 mm vs 23–46 mm), having smaller, thinner-walled and relatively more elongated (9.9 × 5.9 µm) basidiospores, and presence of cheilocystidia, while <italic><tp:taxon-name><tp:taxon-name-part taxon-name-part-type="genus" reg="Rhodophana">R.</tp:taxon-name-part> <tp:taxon-name-part taxon-name-part-type="species" reg="rubrodisca">rubrodisca</tp:taxon-name-part></tp:taxon-name></italic> exhibits a larger basidiospore (11.1 × 8.9 µm) and absence of cheilocystidia (<xref ref-type="bibr" rid="B7">Crous et al. 2024</xref>). <italic><tp:taxon-name><tp:taxon-name-part taxon-name-part-type="genus" reg="Rhodophana">Rhodophana</tp:taxon-name-part> <tp:taxon-name-part taxon-name-part-type="species" reg="bajaurica">bajaurica</tp:taxon-name-part></tp:taxon-name></italic> is distinguished from <italic><tp:taxon-name><tp:taxon-name-part taxon-name-part-type="genus" reg="Rhodophana">R.</tp:taxon-name-part> <tp:taxon-name-part taxon-name-part-type="species" reg="stangliana">stangliana</tp:taxon-name-part></tp:taxon-name></italic> by its deep reddish brown to dark cinnamon, darker center, paler towards the margin and having larger basidiospores (9.9 × 9.5 µm), while <italic><tp:taxon-name><tp:taxon-name-part taxon-name-part-type="genus" reg="Rhodophana">R.</tp:taxon-name-part> <tp:taxon-name-part taxon-name-part-type="species" reg="stangliana">stangliana</tp:taxon-name-part></tp:taxon-name></italic> possesses a cream to milky white pileus often tinged with flesh-pink, produces much smaller basidiospores (6 × 4.4 µm) (<xref ref-type="bibr" rid="B13">Gminder 2020</xref>). <italic><tp:taxon-name><tp:taxon-name-part taxon-name-part-type="genus" reg="Rhodophana">Rhodophana</tp:taxon-name-part> <tp:taxon-name-part taxon-name-part-type="species" reg="margallensis">margallensis</tp:taxon-name-part></tp:taxon-name></italic> is different from <italic><tp:taxon-name><tp:taxon-name-part taxon-name-part-type="genus" reg="Rhodophana">R.</tp:taxon-name-part> <tp:taxon-name-part taxon-name-part-type="species" reg="bajaurica">bajaurica</tp:taxon-name-part></tp:taxon-name></italic> by its larger pileus (2–4 cm in diam.) and sinuate lamellae, whereas <italic><tp:taxon-name><tp:taxon-name-part taxon-name-part-type="genus" reg="Rhodophana">R.</tp:taxon-name-part> <tp:taxon-name-part taxon-name-part-type="species" reg="bajaurica">bajaurica</tp:taxon-name-part></tp:taxon-name></italic> has a smaller pileus and adnate to slightly adnexed lamellae and shorter basidiospores of <italic><tp:taxon-name><tp:taxon-name-part taxon-name-part-type="genus" reg="Rhodophana">R.</tp:taxon-name-part> <tp:taxon-name-part taxon-name-part-type="species" reg="bajaurica">bajaurica</tp:taxon-name-part></tp:taxon-name></italic> (<xref ref-type="bibr" rid="B21">Khalid et al. 2024</xref>)<italic>. <tp:taxon-name><tp:taxon-name-part taxon-name-part-type="genus" reg="Rhodophana">Rhodophana</tp:taxon-name-part> <tp:taxon-name-part taxon-name-part-type="species" reg="thailandica">thailandica</tp:taxon-name-part></tp:taxon-name></italic> is distinguished by its medium-sized, clitocyboid basidiomata with a pileus reaching up to 5.2 cm in diameter, having a squamulose surface and shorter basidiospores (7 × 5 µm), while in <italic><tp:taxon-name><tp:taxon-name-part taxon-name-part-type="genus" reg="Rhodophana">R.</tp:taxon-name-part> <tp:taxon-name-part taxon-name-part-type="species" reg="bajaurica">bajaurica</tp:taxon-name-part></tp:taxon-name></italic>, it forms much smaller basidiomata with a velvety to tomentose pileus lacking squamulose and larger basidiospores (<xref ref-type="bibr" rid="B24">Lei et al. 2025</xref>).</p></tp:treatment-sec><ref-list><ref id="B35"><mixed-citation xmlns:xlink="http://www.w3.org/1999/xlink" xlink:type="simple">Raj KNR, Iyyappan R, Manimohan P (2016) <italic><tp:taxon-name><tp:taxon-name-part taxon-name-part-type="genus">Rhodophana</tp:taxon-name-part> <tp:taxon-name-part taxon-name-part-type="species">squamulosa</tp:taxon-name-part></tp:taxon-name></italic> a new species of <tp:taxon-name><tp:taxon-name-part taxon-name-part-type="family">Entolomataceae</tp:taxon-name-part></tp:taxon-name> from India. Mycoscience 57(2): 90–95. <ext-link xlink:href="10.1016/j.myc.2015.10.001" ext-link-type="doi" xlink:type="simple">https://doi.org/10.1016/j.myc.2015.10.001</ext-link></mixed-citation></ref><ref id="B7"><mixed-citation xmlns:xlink="http://www.w3.org/1999/xlink" xlink:type="simple">Crous PW, Jurjević Ž, Balashov S, De la Peña-Lastra S, Mateos A, Pinruan U, Rigueiro-Rodríguez A, Osieck ER, Altés A, Czachura P, Esteve-Raventós F, Gunaseelan S, Kaliyaperumal M, Larsson E, Luangsa-ard JJ, Moreno G, Pancorbo F, Piątek M, Sommai S, Somrithipol S, Asif M, Delgado G, Flakus A, Illescas T, Kezo K, Khamsuntorn P, Kubátová A, Labuda R, Lavoise C, Lebel T, Lueangjaroenkit P, Maciá-Vicente JG, Paz A, Saba M, Shivas RG, Tan YP, Wingfield MJ, Aas T, Abramczyk B, Ainsworth AM, Akulov A, Alvarado P, Armada F, Assyov B, Avchar R, Avesani M, Bezerra JL, Bhat JD, Bilański P, Bily DS, Boccardo F, Bozok F, Campos JC, Chaimongkol S, Chellappan N, Costa MM, Dalecká M, Darmostuk V, Daskalopoulos V, Dearnaley J, Dentinger BTM, De Silva NI, Dhotre D, Carlavilla JR, Doungsa-ard C, Dovana F, Erhard A, Ferro LO, Gallegos SC, Giles CE, Gore G, Gorfer M, Guard FE, Hanson S-Å, Haridev P, Jankowiak R, Jeffers SN, Kandemir H, Karich A, Kisło K, Kiss L, Krisai-Greilhuber I, Latha KPD, Lorenzini M, Lumyong S, Manimohan P, Manjón JL, Maula F, Mazur E, Mesquita NLS, Młynek K, Mongkolsamrit S, Morán P, Murugadoss R, Nagarajan M, Nalumpang S, Noisripoom W, Nosalj S, Novaes QS, Nowak M, Pawłowska J, Peiger M, Pereira OL, Pinto A, Plaza M, Polemis E, Polhorský A, Ramos DO, Raza M, Rivas-Ferreiro M, Rodriguez-Flakus P, Ruszkiewicz-Michalska M, Sánchez A, Santos A, Schüller A, Scott PA, Şen İ, Shelke D, Śliwa L, Solheim H, Sonawane H, Strašiftáková D, Stryjak-Bogacka M, Sudsanguan M, Suwannarach N, Suz LM, Syme K, Taşkın H, Tennakoon DS, Tomka P, Vaghefi N, Vasan V, Vauras J, Wiktorowicz D, Villarreal M, Vizzini A, Wrzosek M, Yang X, Yingkunchao W, Zapparoli G, Zervakis GI, Groenewald JZ, Mongkolsamrit Plant Microbe Interaction Research Team (2024) Fungal Planet description sheets: 1614–1696. Fungal systematics and evolution 13(1): 183–440. <ext-link xlink:href="10.3114/fuse.2024.13.11" ext-link-type="doi" xlink:type="simple">https://doi.org/10.3114/fuse.2024.13.11</ext-link></mixed-citation></ref><ref id="B13"><mixed-citation xmlns:xlink="http://www.w3.org/1999/xlink" xlink:type="simple">Gminder A (2020) <italic><tp:taxon-name><tp:taxon-name-part taxon-name-part-type="genus">Rhodophana</tp:taxon-name-part> <tp:taxon-name-part taxon-name-part-type="species">stangliana</tp:taxon-name-part></tp:taxon-name></italic> und Squamanita contortipes, zwei selten berichtete mykoparasitische basidiomyzeten aus der gattung squamanita sl. Zeitschrift für Mykologie 86(1): 23–34.</mixed-citation></ref><ref id="B21"><mixed-citation xmlns:xlink="http://www.w3.org/1999/xlink" xlink:type="simple">Khalid AN, Razzaq F, Naseer A, Qasim T, Kanwal S (2024) Two new species and a new record of Entolomatoid fungi (<tp:taxon-name><tp:taxon-name-part taxon-name-part-type="family">Entolomataceae</tp:taxon-name-part></tp:taxon-name>, <tp:taxon-name><tp:taxon-name-part taxon-name-part-type="order">Agaricales</tp:taxon-name-part></tp:taxon-name>) from Pakistan. Phytotaxa 666(1): 1–16. <ext-link xlink:href="10.11646/phytotaxa.666.1.1" ext-link-type="doi" xlink:type="simple">https://doi.org/10.11646/phytotaxa.666.1.1</ext-link></mixed-citation></ref><ref id="B24"><mixed-citation xmlns:xlink="http://www.w3.org/1999/xlink" xlink:type="simple">Lei L, Yu FM, Tang SM, Hyde KD, Luangharn T, Zhao Q (2025) A new entolomatoid species of <italic><tp:taxon-name><tp:taxon-name-part taxon-name-part-type="genus">Rhodophana</tp:taxon-name-part></tp:taxon-name></italic> (<tp:taxon-name><tp:taxon-name-part taxon-name-part-type="family">Entolomataceae</tp:taxon-name-part></tp:taxon-name>, <tp:taxon-name><tp:taxon-name-part taxon-name-part-type="order">Agaricales</tp:taxon-name-part></tp:taxon-name>) from Thailand. New Zealand Journal of Botany 63(5): 1443–1455. <ext-link xlink:href="10.1080/0028825X.2025.2495622" ext-link-type="doi" xlink:type="simple">https://doi.org/10.1080/0028825X.2025.2495622</ext-link></mixed-citation></ref></ref-list></tp:taxon-treatment>
