# Supplementary material for: Two novel species of Rhodophana (Entolomataceae) from Pakistan
Source: MycoKeys. 2026 Jul 16;137:1–20. doi: 10.3897/mycokeys.137.199549 (PMC13397067; doi:10.3897/mycokeys.137.199549)
Supplement: XML Treatment for Rhodophana pakistanica [file mycokeys.137.199549-treatment2.xml]

<!DOCTYPE tp:taxon-treatment
  PUBLIC "-//TaxonX//DTD Taxonomic Treatment Publishing DTD v0 20100105//EN" "tax-treatment-NSO.dtd">
<tp:taxon-treatment xmlns:tp="http://www.plazi.org/taxpub"><tp:treatment-meta><kwd-group><label>Taxon classification</label><kwd>
                <named-content content-type="kingdom">Fungi</named-content>
              </kwd><kwd>
                <named-content content-type="order">Agaricales</named-content>
              </kwd><kwd>
                <named-content content-type="family">Entolomataceae</named-content>
              </kwd></kwd-group><mixed-citation publication-type="journal"><person-group><name><surname>Ullah</surname><given-names>Mohsin</given-names></name><name><surname>Wang</surname><given-names>Meimei</given-names></name><name><surname>Saba</surname><given-names>Malka</given-names></name><name><surname>Zheng</surname><given-names>Dege</given-names></name><name><surname>Rehman</surname><given-names>Umer</given-names></name><name><surname>Shah</surname><given-names>Syed Mohammad Tauseeq Ali</given-names></name><name><surname>Ullah</surname><given-names>Saqib</given-names></name><name><surname>Ahmad</surname><given-names>Ishtiaq</given-names></name><name><surname>Asif</surname><given-names>Muhammad</given-names></name><name><surname>Dai</surname><given-names>Dong-Qin</given-names></name><name><surname>Hakki</surname><given-names>Erdogan Esref</given-names></name><name><surname>Tarafder</surname><given-names>Entaj</given-names></name><name><surname>Tibpromma</surname><given-names>Saowaluck</given-names></name><name><surname>Karunarathna</surname><given-names>Samantha C.</given-names></name></person-group><article-title>Two novel species of <italic><tp:taxon-name><tp:taxon-name-part taxon-name-part-type="genus" reg="Rhodophana">Rhodophana</tp:taxon-name-part></tp:taxon-name></italic> (<tp:taxon-name><tp:taxon-name-part taxon-name-part-type="family" reg="Entolomataceae">Entolomataceae</tp:taxon-name-part></tp:taxon-name>) from Pakistan</article-title><source>MycoKeys</source><day>16</day><month>07</month><year>2026</year><volume>137</volume><fpage>1</fpage><lpage>20</lpage><pub-id pub-id-type="doi">10.3897/mycokeys.137.199549</pub-id></mixed-citation></tp:treatment-meta><tp:nomenclature><tp:taxon-name><object-id xmlns:xlink="http://www.w3.org/1999/xlink" content-type="arpha" xlink:type="simple">99457B0A-75DC-5C6D-853D-D2DD12EB1965</object-id>
                    		<tp:taxon-name-part taxon-name-part-type="genus" reg="Rhodophana">Rhodophana</tp:taxon-name-part> <tp:taxon-name-part taxon-name-part-type="species" reg="pakistanica">pakistanica</tp:taxon-name-part>
                    	
                    		<object-id xmlns:xlink="http://www.w3.org/1999/xlink" content-type="mycobank" xlink:type="simple">862574</object-id>
                    	</tp:taxon-name><tp:taxon-authority>Mohsin, Saba, &amp; Karun.</tp:taxon-authority><tp:taxon-status xmlns:xlink="http://www.w3.org/1999/xlink" xlink:type="simple">sp. nov.</tp:taxon-status><xref ref-type="fig" rid="F1">Figs 1, 4–6c, d</xref></tp:nomenclature><tp:treatment-sec sec-type="Etymology"><title>Etymology.</title><p>Refers to ‘Pakistan’, where the type specimen was collected.</p></tp:treatment-sec><tp:treatment-sec sec-type="Holotype"><title>Holotype.</title><p>Pakistan • Khyber Pakhtunkhwa, District Bajaur, Gabar Chena, <named-content xmlns:xlink="http://www.w3.org/1999/xlink" content-type="dwc:verbatimCoordinates" xlink:type="simple">34.846635°N, 71.486442°E</named-content>, elev. 1230 m, 10 August 2024, Mohsin Ullah B193-1 (ICFPMU193).</p></tp:treatment-sec><tp:treatment-sec sec-type="Diagnosis"><title>Diagnosis.</title><p><italic><tp:taxon-name><tp:taxon-name-part taxon-name-part-type="genus" reg="Rhodophana">Rhodophana</tp:taxon-name-part> <tp:taxon-name-part taxon-name-part-type="species" reg="pakistanica">pakistanica</tp:taxon-name-part></tp:taxon-name></italic> is different from <italic><tp:taxon-name><tp:taxon-name-part taxon-name-part-type="genus" reg="Rhodophana">R.</tp:taxon-name-part> <tp:taxon-name-part taxon-name-part-type="species" reg="squamulosa">squamulosa</tp:taxon-name-part></tp:taxon-name></italic> by its smooth to faintly fibrillose dry surface lacking appressed squamulose on the pileus surface, larger (8.5 × 5.5 µm) basidiospores with broadly ellipsoid to sub-globose shape, and abundant cheilocystidia.</p></tp:treatment-sec><tp:treatment-sec sec-type="Description"><title>Description.</title><p>Basidiomata small. Pileus 10–20 mm diam, convex to subconical at young stage, while plano, convex to shallowly depressed with age, dark reddish brown (5YR 3/4–3/6) at the center, regularly orange-brown to reddish brown (5YR 4/4–5/6) at the margin, disc usually darker and sometimes slightly depressed, margin at first decurved, later straight, slightly uplifted, entire, non-striate, surface smooth to fibrillose, dry, rarely adhering soil particles. Context then, concolorous to pileus. Lamellae around 1.5 mm broad, crowded, adnate to slightly decurrent, pale brown to light reddish brown (7.5YR 5/4) when young, and brown to dark brown (7.5YR 4/4–4/6) with age, edge entire to faintly eroded, lacking serration. Stipe 24–30 × 2–4 mm, central, cylindrical, bends at the center or sometimes at the basal part, slightly tapering at base, brown to reddish brown (5YR 4/4–5/4), concolorous with pileus or slightly paler, surface smooth to faintly fibrillose, dry, hollow, lacking basal tomentum (Fig. <xref ref-type="fig" rid="F4">4</xref>).</p><fig id="F4" position="float" orientation="portrait"><object-id xmlns:xlink="http://www.w3.org/1999/xlink" content-type="doi" xlink:type="simple">10.3897/mycokeys.137.199549.figure4</object-id><object-id xmlns:xlink="http://www.w3.org/1999/xlink" content-type="arpha" xlink:type="simple">9AEE74DD-987A-54BF-A883-89D15E0265EE</object-id><label>Figure 4.</label><caption><p>Macromorphology of <italic><tp:taxon-name><tp:taxon-name-part taxon-name-part-type="genus" reg="Rhodophana">Rhodophana</tp:taxon-name-part> <tp:taxon-name-part taxon-name-part-type="species" reg="pakistanica">pakistanica</tp:taxon-name-part></tp:taxon-name></italic>. <bold>a–f</bold>. Basidiomata. Scale bar: 10 mm.</p></caption><graphic xmlns:xlink="http://www.w3.org/1999/xlink" xlink:href="mycokeys-137-001-g004.jpg" id="oo_1717779.jpg" position="float" orientation="portrait" xlink:type="simple"><uri content-type="original_file" xlink:type="simple">https://binary.pensoft.net/fig/1717779</uri></graphic></fig><p>Basidiospores [60/3/2] (7.1–)7.6–9.6(–10.4) × (4.9–)5–6.2(–6.7) µm (<abbrev xmlns:xlink="http://www.w3.org/1999/xlink" xlink:title="average length" xlink:type="simple">avl</abbrev> = 8.5 µm, <abbrev xmlns:xlink="http://www.w3.org/1999/xlink" xlink:title="average width" xlink:type="simple">avw</abbrev> = 5.5 µm), <abbrev xmlns:xlink="http://www.w3.org/1999/xlink" xlink:title="length-width quotient" xlink:type="simple">Q</abbrev> = (1.3–)1.4–1.6(–2) <abbrev xmlns:xlink="http://www.w3.org/1999/xlink" xlink:title="length-width quotient" xlink:type="simple">Q</abbrev><sub>m</sub> = 1.5, broadly ellipsoid to sub-globose, rarely ovoid, thick-walled, surface clearly echinulate to verrucose, with irregular blunt ornamentations, pale greenish to hyaline in KOH, having central oil droplet, spores free, not collapsing (Figs <xref ref-type="fig" rid="F5">5</xref>a, 6c, d). Basidia (21–)21.4–26.4(–27.3) × (6.6–)7–9.2(–9.5) µm clavate to narrowly clavate, thin-walled, hyaline to pale brownish in KOH, mostly 4-spored (Fig. <xref ref-type="fig" rid="F5">5</xref>b). Cheilocystidia (27–)27.5–33.8(–35.2) × (5.8–)6.2–7.5(–7.8) µm, abundant, clavate, lageniform to narrowly utriform, apex rounded to slightly swollen, thin-walled, hyaline, smooth (Fig. <xref ref-type="fig" rid="F5">5</xref>c). Pleurocystidia is absent. Pileipellis (3.6–)6.3–11.6(–12.3) µm, cutis to subcutis, septate composed of pale brownish to hyaline hyphae, smooth, thin walled, cylindrical to slightly inflated, loosely interwoven, with elongated terminal cells, sometimes irregularly bent, with rounded to tapering ends (Fig. <xref ref-type="fig" rid="F5">5</xref>d). Stipitipellis (4.6–)4.61–7.37(–7.4) µm, consists of parallel, longwise arranged hyphae, hyaline to pale brown, smooth, thin walled, septate (Fig. <xref ref-type="fig" rid="F5">5</xref>e). Clamp connection present in all hyphae.</p><fig id="F5" position="float" orientation="portrait"><object-id xmlns:xlink="http://www.w3.org/1999/xlink" content-type="doi" xlink:type="simple">10.3897/mycokeys.137.199549.figure5</object-id><object-id xmlns:xlink="http://www.w3.org/1999/xlink" content-type="arpha" xlink:type="simple">3A5F1A29-CFF3-5C10-B615-E98649922664</object-id><label>Figure 5.</label><caption><p>Anatomy of <italic><tp:taxon-name><tp:taxon-name-part taxon-name-part-type="genus" reg="Rhodophana">Rhodophana</tp:taxon-name-part> <tp:taxon-name-part taxon-name-part-type="species" reg="pakistanica">pakistanica</tp:taxon-name-part></tp:taxon-name></italic>. <bold>a</bold>. Basidiospores; <bold>b</bold>. Basidia; <bold>c</bold>. Cheilocystidia; <bold>d</bold>. Stipitipellis; <bold>e</bold>. Pileipellis. Scale bar: 10 µm.</p></caption><graphic xmlns:xlink="http://www.w3.org/1999/xlink" xlink:href="mycokeys-137-001-g005.jpg" id="oo_1717780.jpg" position="float" orientation="portrait" xlink:type="simple"><uri content-type="original_file" xlink:type="simple">https://binary.pensoft.net/fig/1717780</uri></graphic></fig><fig id="F6" position="float" orientation="portrait"><object-id xmlns:xlink="http://www.w3.org/1999/xlink" content-type="doi" xlink:type="simple">10.3897/mycokeys.137.199549.figure6</object-id><object-id xmlns:xlink="http://www.w3.org/1999/xlink" content-type="arpha" xlink:type="simple">F142FC07-B392-5E3C-A145-BF9AEC6D4D4F</object-id><label>Figure 6.</label><caption><p><abbrev xmlns:xlink="http://www.w3.org/1999/xlink" xlink:title="Scanning electron microscopic" xlink:type="simple">SEM</abbrev> images of basidiospores. <bold>a, b</bold>. <italic><tp:taxon-name><tp:taxon-name-part taxon-name-part-type="genus" reg="Rhodophana">Rhodophana</tp:taxon-name-part> <tp:taxon-name-part taxon-name-part-type="species" reg="bajaurica">bajaurica</tp:taxon-name-part></tp:taxon-name></italic>; <bold>c, d</bold>. <italic><tp:taxon-name><tp:taxon-name-part taxon-name-part-type="genus" reg="Rhodophana">Rhodophana</tp:taxon-name-part> <tp:taxon-name-part taxon-name-part-type="species" reg="pakistanica">pakistanica</tp:taxon-name-part></tp:taxon-name></italic> scale bar: 1 µm.</p></caption><graphic xmlns:xlink="http://www.w3.org/1999/xlink" xlink:href="mycokeys-137-001-g006.jpg" id="oo_1717781.jpg" position="float" orientation="portrait" xlink:type="simple"><uri content-type="original_file" xlink:type="simple">https://binary.pensoft.net/fig/1717781</uri></graphic></fig></tp:treatment-sec><tp:treatment-sec sec-type="Habitat"><title>Habitat.</title><p>Solitary or gregarious in oak forest at District Bajaur in Khyber Pakhtunkhwa Province, Pakistan.</p></tp:treatment-sec><tp:treatment-sec sec-type="Distribution"><title>Distribution.</title><p>Only known from Khyber Pakhtunkhwa, Pakistan.</p></tp:treatment-sec><tp:treatment-sec sec-type="Additional specimen examined"><title>Additional specimen examined.</title><p>Pakistan • Khyber Pakhtunkhwa, District Bajaur, Batwar, <named-content xmlns:xlink="http://www.w3.org/1999/xlink" content-type="dwc:verbatimCoordinates" xlink:type="simple">34.846635°N, 71.486442°E</named-content>, elev. 1245 m, 13 August 2023, Mohsin Ullah B193-2 (ICFPMU193-1).</p></tp:treatment-sec><tp:treatment-sec sec-type="GenBank numbers"><title>GenBank numbers.</title><p>ICFPMU193: nrITS = <ext-link xmlns:xlink="http://www.w3.org/1999/xlink" xlink:href="PZ149695" ext-link-type="gen" xlink:type="simple">PZ149695</ext-link>, nrLSU = <ext-link xmlns:xlink="http://www.w3.org/1999/xlink" xlink:href="PZ149696" ext-link-type="gen" xlink:type="simple">PZ149696</ext-link>, <italic>RPB</italic>2 = <ext-link xmlns:xlink="http://www.w3.org/1999/xlink" xlink:href="PZ156461" ext-link-type="gen" xlink:type="simple">PZ156461</ext-link>, <italic>TEF</italic>1-α = <ext-link xmlns:xlink="http://www.w3.org/1999/xlink" xlink:href="PZ156463" ext-link-type="gen" xlink:type="simple">PZ156463</ext-link>. ICFPMU193-1: nrITS = <ext-link xmlns:xlink="http://www.w3.org/1999/xlink" xlink:href="PZ149697" ext-link-type="gen" xlink:type="simple">PZ149697</ext-link>, nrLSU = <ext-link xmlns:xlink="http://www.w3.org/1999/xlink" xlink:href="PZ149698" ext-link-type="gen" xlink:type="simple">PZ149698</ext-link>, <italic>RPB</italic>2 = <ext-link xmlns:xlink="http://www.w3.org/1999/xlink" xlink:href="PZ156462" ext-link-type="gen" xlink:type="simple">PZ156462</ext-link>, <italic>TEF</italic>1-α = <ext-link xmlns:xlink="http://www.w3.org/1999/xlink" xlink:href="PZ156464" ext-link-type="gen" xlink:type="simple">PZ156464</ext-link></p></tp:treatment-sec><tp:treatment-sec sec-type="Notes"><title>Notes.</title><p>The multilocus phylogeny places <italic><tp:taxon-name><tp:taxon-name-part taxon-name-part-type="genus" reg="Rhodophana">Rhodophana</tp:taxon-name-part> <tp:taxon-name-part taxon-name-part-type="species" reg="pakistanica">pakistanica</tp:taxon-name-part></tp:taxon-name></italic> within the <italic><tp:taxon-name><tp:taxon-name-part taxon-name-part-type="genus" reg="Rhodophana">Rhodophana</tp:taxon-name-part></tp:taxon-name></italic> clade as a distinct, well-supported, monophyletic lineage to sister species <italic><tp:taxon-name><tp:taxon-name-part taxon-name-part-type="genus" reg="Rhodophana">R.</tp:taxon-name-part> <tp:taxon-name-part taxon-name-part-type="species" reg="bajaurica">bajaurica</tp:taxon-name-part></tp:taxon-name></italic> with a strong (100% <abbrev xmlns:xlink="http://www.w3.org/1999/xlink" xlink:title="Maximum Likelihood" xlink:type="simple">ML</abbrev> and 1.00 <abbrev xmlns:xlink="http://www.w3.org/1999/xlink" xlink:title="Posterior probability" xlink:type="simple">PP</abbrev>) statistical support, and both show a sister relationship to <italic><tp:taxon-name><tp:taxon-name-part taxon-name-part-type="genus" reg="Rhodophana">R.</tp:taxon-name-part> <tp:taxon-name-part taxon-name-part-type="species" reg="squamulosa">squamulosa</tp:taxon-name-part></tp:taxon-name><tp:taxon-name><tp:taxon-name-part taxon-name-part-type="genus" reg="Rhodophana">R.</tp:taxon-name-part> <tp:taxon-name-part taxon-name-part-type="species" reg="flavipes">flavipes</tp:taxon-name-part></tp:taxon-name></italic>, <italic><tp:taxon-name><tp:taxon-name-part taxon-name-part-type="genus" reg="Rhodophana">R.</tp:taxon-name-part> <tp:taxon-name-part taxon-name-part-type="species" reg="thailandica">thailandica</tp:taxon-name-part></tp:taxon-name></italic>, <italic><tp:taxon-name><tp:taxon-name-part taxon-name-part-type="genus" reg="Rhodophana">R.</tp:taxon-name-part> <tp:taxon-name-part taxon-name-part-type="species" reg="margallensis">margallensis</tp:taxon-name-part></tp:taxon-name></italic>, and <italic><tp:taxon-name><tp:taxon-name-part taxon-name-part-type="genus" reg="Rhodophana">R.</tp:taxon-name-part> <tp:taxon-name-part taxon-name-part-type="species" reg="rubrodisca">rubrodisca</tp:taxon-name-part></tp:taxon-name></italic>. Morphologically, the <italic><tp:taxon-name><tp:taxon-name-part taxon-name-part-type="genus" reg="Rhodophana">R.</tp:taxon-name-part> <tp:taxon-name-part taxon-name-part-type="species" reg="pakistanica">pakistanica</tp:taxon-name-part></tp:taxon-name></italic> shares many characters with <italic><tp:taxon-name><tp:taxon-name-part taxon-name-part-type="genus" reg="Rhodophana">R.</tp:taxon-name-part> <tp:taxon-name-part taxon-name-part-type="species" reg="bajaurica">bajaurica</tp:taxon-name-part></tp:taxon-name></italic> but is distinguished by its smoother pileus surface and comparatively smaller basidiospore (8.5 × 5.5 µm) and cheilocystidia (30.3 × 6.9 µm). <italic><tp:taxon-name><tp:taxon-name-part taxon-name-part-type="genus" reg="Rhodophana">Rhodophana</tp:taxon-name-part> <tp:taxon-name-part taxon-name-part-type="species" reg="bajaurica">bajaurica</tp:taxon-name-part></tp:taxon-name></italic> has a fibrillose to densely tomentose velvety pileus surface and slightly larger basidiospores (9.9 × 5.9 µm), basidia, and cheilocystidia (35.6 × 10.9 µm). <italic><tp:taxon-name><tp:taxon-name-part taxon-name-part-type="genus" reg="Rhodophana">Rhodophana</tp:taxon-name-part> <tp:taxon-name-part taxon-name-part-type="species" reg="pakistanica">pakistanica</tp:taxon-name-part></tp:taxon-name></italic> differs from <italic><tp:taxon-name><tp:taxon-name-part taxon-name-part-type="genus" reg="Rhodophana">R.</tp:taxon-name-part> <tp:taxon-name-part taxon-name-part-type="species" reg="squamulosa">squamulosa</tp:taxon-name-part></tp:taxon-name></italic> by its smooth to faintly fibrillose dry surface lacking appressed squamulose on the pileus surface, larger (8.5 × 5.5 µm) basidiospores with broadly ellipsoid to sub globose shape, and abundant cheilocystidia. <italic><tp:taxon-name><tp:taxon-name-part taxon-name-part-type="genus" reg="Rhodophana">Rhodophana</tp:taxon-name-part> <tp:taxon-name-part taxon-name-part-type="species" reg="squamulosa">squamulosa</tp:taxon-name-part></tp:taxon-name></italic> possess fertile lamellar edges, squamules surface and smaller 9–12 angular facets in polar view basidiospore (7 × 4.8 µm), and the absence of cheilocystidia (<xref ref-type="bibr" rid="B35">Raj et al. 2016</xref>). <italic><tp:taxon-name><tp:taxon-name-part taxon-name-part-type="genus" reg="Rhodophana">Rhodophana</tp:taxon-name-part> <tp:taxon-name-part taxon-name-part-type="species" reg="pakistanica">pakistanica</tp:taxon-name-part></tp:taxon-name></italic> is different from <italic><tp:taxon-name><tp:taxon-name-part taxon-name-part-type="genus" reg="Rhodophana">R.</tp:taxon-name-part> <tp:taxon-name-part taxon-name-part-type="species" reg="rubrodisca">rubrodisca</tp:taxon-name-part></tp:taxon-name></italic> by its smaller basidiomata, non-squamulose pileus surface, and smaller basidiospores (8.5 × 5.5 µmvs 11.5 × 8. 9 µm) (<xref ref-type="bibr" rid="B7">Crous et al. 2024</xref>). <italic><tp:taxon-name><tp:taxon-name-part taxon-name-part-type="genus" reg="Rhodophana">Rhodophana</tp:taxon-name-part> <tp:taxon-name-part taxon-name-part-type="species" reg="stangliana">stangliana</tp:taxon-name-part></tp:taxon-name></italic> is distinguished by its cream to flesh-pink pileus and by having smaller and more polygonal spores (6 × 4.3 µm vs 8.5 × 5.5 µm), while <italic><tp:taxon-name><tp:taxon-name-part taxon-name-part-type="genus" reg="Rhodophana">R.</tp:taxon-name-part> <tp:taxon-name-part taxon-name-part-type="species" reg="pakistanica">pakistanica</tp:taxon-name-part></tp:taxon-name></italic> has a darker reddish-brown pileus and larger basidiospores (<xref ref-type="bibr" rid="B13">Gminder 2020</xref>). <italic><tp:taxon-name><tp:taxon-name-part taxon-name-part-type="genus" reg="Rhodophana">Rhodophana</tp:taxon-name-part> <tp:taxon-name-part taxon-name-part-type="species" reg="pakistanica">pakistanica</tp:taxon-name-part></tp:taxon-name></italic> differs from <italic><tp:taxon-name><tp:taxon-name-part taxon-name-part-type="genus" reg="Rhodophana">R.</tp:taxon-name-part> <tp:taxon-name-part taxon-name-part-type="species" reg="margallensis">margallensis</tp:taxon-name-part></tp:taxon-name></italic> in its darker central disc, smaller cheilocystidia (<xref ref-type="bibr" rid="B21">Khalid et al. 2024</xref>), and differs from <italic><tp:taxon-name><tp:taxon-name-part taxon-name-part-type="genus" reg="Rhodophana">R.</tp:taxon-name-part> <tp:taxon-name-part taxon-name-part-type="species" reg="thailandica">thailandica</tp:taxon-name-part></tp:taxon-name></italic> by having smaller basidiomata and larger basidiospores (8.5 × 5.5 µm vs 7 × 5 µm), while <italic><tp:taxon-name><tp:taxon-name-part taxon-name-part-type="genus" reg="Rhodophana">R.</tp:taxon-name-part> <tp:taxon-name-part taxon-name-part-type="species" reg="thailandica">thailandica</tp:taxon-name-part></tp:taxon-name></italic> has larger basidiomata, with squamulose pileus surface and smaller basidospores (<xref ref-type="bibr" rid="B24">Lei et al. 2025</xref>).</p></tp:treatment-sec><tp:treatment-sec><!--Section generated to contain objects referenced in tp:taxon-treatment.--><fig id="F1" position="float" orientation="portrait"><object-id xmlns:xlink="http://www.w3.org/1999/xlink" content-type="doi" xlink:type="simple">10.3897/mycokeys.137.199549.figure1</object-id><object-id xmlns:xlink="http://www.w3.org/1999/xlink" content-type="arpha" xlink:type="simple">0C965D2E-A6CD-5B2F-90BB-4C58AFBBE537</object-id><label>Figure 1.</label><caption><p>Molecular phylogenetic tree of <italic><tp:taxon-name><tp:taxon-name-part taxon-name-part-type="family" reg="Entolomataceae">Entolomataceae</tp:taxon-name-part></tp:taxon-name></italic> species based on maximum likelihood (<abbrev xmlns:xlink="http://www.w3.org/1999/xlink" xlink:title="Maximum Likelihood" xlink:type="simple">ML</abbrev>) and Bayesian inference (<abbrev xmlns:xlink="http://www.w3.org/1999/xlink" xlink:title="Bayesian Inference" xlink:type="simple">BI</abbrev>) methods of the combined <abbrev xmlns:xlink="http://www.w3.org/1999/xlink" xlink:title="internal transcribed spacer" xlink:type="simple">ITS</abbrev>, <abbrev xmlns:xlink="http://www.w3.org/1999/xlink" xlink:title="ribosomal DNA" xlink:type="simple">28S</abbrev>, <italic>RPB</italic>2 and <italic>TEF</italic>1-α dataset. The <abbrev xmlns:xlink="http://www.w3.org/1999/xlink" xlink:title="Maximum Likelihood" xlink:type="simple">ML</abbrev> bootstrap values ≥ 70% and <abbrev xmlns:xlink="http://www.w3.org/1999/xlink" xlink:title="Bayesian Inference" xlink:type="simple">BI</abbrev> posterior probabilities ≥ 0.90 are provided at relevant nodes (<abbrev xmlns:xlink="http://www.w3.org/1999/xlink" xlink:title="Maximum Likelihood" xlink:type="simple">ML</abbrev>/<abbrev xmlns:xlink="http://www.w3.org/1999/xlink" xlink:title="Posterior probability" xlink:type="simple">PP</abbrev>). Newly generated sequences are highlighted in bold with blue color. <italic><tp:taxon-name><tp:taxon-name-part taxon-name-part-type="genus" reg="Lyophyllum">Lyophyllum</tp:taxon-name-part> <tp:taxon-name-part taxon-name-part-type="species" reg="decastes">decastes</tp:taxon-name-part></tp:taxon-name></italic> is used as the outgroup.</p></caption><graphic xmlns:xlink="http://www.w3.org/1999/xlink" xlink:href="mycokeys-137-001-g001.jpg" id="oo_1717903.jpg" position="float" orientation="portrait" xlink:type="simple"><uri content-type="original_file" xlink:type="simple">https://binary.pensoft.net/fig/1717903</uri></graphic></fig></tp:treatment-sec><ref-list><ref id="B35"><mixed-citation xmlns:xlink="http://www.w3.org/1999/xlink" xlink:type="simple">Raj KNR, Iyyappan R, Manimohan P (2016) <italic><tp:taxon-name><tp:taxon-name-part taxon-name-part-type="genus">Rhodophana</tp:taxon-name-part> <tp:taxon-name-part taxon-name-part-type="species">squamulosa</tp:taxon-name-part></tp:taxon-name></italic> a new species of <tp:taxon-name><tp:taxon-name-part taxon-name-part-type="family">Entolomataceae</tp:taxon-name-part></tp:taxon-name> from India. Mycoscience 57(2): 90–95. <ext-link xlink:href="10.1016/j.myc.2015.10.001" ext-link-type="doi" xlink:type="simple">https://doi.org/10.1016/j.myc.2015.10.001</ext-link></mixed-citation></ref><ref id="B7"><mixed-citation xmlns:xlink="http://www.w3.org/1999/xlink" xlink:type="simple">Crous PW, Jurjević Ž, Balashov S, De la Peña-Lastra S, Mateos A, Pinruan U, Rigueiro-Rodríguez A, Osieck ER, Altés A, Czachura P, Esteve-Raventós F, Gunaseelan S, Kaliyaperumal M, Larsson E, Luangsa-ard JJ, Moreno G, Pancorbo F, Piątek M, Sommai S, Somrithipol S, Asif M, Delgado G, Flakus A, Illescas T, Kezo K, Khamsuntorn P, Kubátová A, Labuda R, Lavoise C, Lebel T, Lueangjaroenkit P, Maciá-Vicente JG, Paz A, Saba M, Shivas RG, Tan YP, Wingfield MJ, Aas T, Abramczyk B, Ainsworth AM, Akulov A, Alvarado P, Armada F, Assyov B, Avchar R, Avesani M, Bezerra JL, Bhat JD, Bilański P, Bily DS, Boccardo F, Bozok F, Campos JC, Chaimongkol S, Chellappan N, Costa MM, Dalecká M, Darmostuk V, Daskalopoulos V, Dearnaley J, Dentinger BTM, De Silva NI, Dhotre D, Carlavilla JR, Doungsa-ard C, Dovana F, Erhard A, Ferro LO, Gallegos SC, Giles CE, Gore G, Gorfer M, Guard FE, Hanson S-Å, Haridev P, Jankowiak R, Jeffers SN, Kandemir H, Karich A, Kisło K, Kiss L, Krisai-Greilhuber I, Latha KPD, Lorenzini M, Lumyong S, Manimohan P, Manjón JL, Maula F, Mazur E, Mesquita NLS, Młynek K, Mongkolsamrit S, Morán P, Murugadoss R, Nagarajan M, Nalumpang S, Noisripoom W, Nosalj S, Novaes QS, Nowak M, Pawłowska J, Peiger M, Pereira OL, Pinto A, Plaza M, Polemis E, Polhorský A, Ramos DO, Raza M, Rivas-Ferreiro M, Rodriguez-Flakus P, Ruszkiewicz-Michalska M, Sánchez A, Santos A, Schüller A, Scott PA, Şen İ, Shelke D, Śliwa L, Solheim H, Sonawane H, Strašiftáková D, Stryjak-Bogacka M, Sudsanguan M, Suwannarach N, Suz LM, Syme K, Taşkın H, Tennakoon DS, Tomka P, Vaghefi N, Vasan V, Vauras J, Wiktorowicz D, Villarreal M, Vizzini A, Wrzosek M, Yang X, Yingkunchao W, Zapparoli G, Zervakis GI, Groenewald JZ, Mongkolsamrit Plant Microbe Interaction Research Team (2024) Fungal Planet description sheets: 1614–1696. Fungal systematics and evolution 13(1): 183–440. <ext-link xlink:href="10.3114/fuse.2024.13.11" ext-link-type="doi" xlink:type="simple">https://doi.org/10.3114/fuse.2024.13.11</ext-link></mixed-citation></ref><ref id="B13"><mixed-citation xmlns:xlink="http://www.w3.org/1999/xlink" xlink:type="simple">Gminder A (2020) <italic><tp:taxon-name><tp:taxon-name-part taxon-name-part-type="genus">Rhodophana</tp:taxon-name-part> <tp:taxon-name-part taxon-name-part-type="species">stangliana</tp:taxon-name-part></tp:taxon-name></italic> und Squamanita contortipes, zwei selten berichtete mykoparasitische basidiomyzeten aus der gattung squamanita sl. Zeitschrift für Mykologie 86(1): 23–34.</mixed-citation></ref><ref id="B21"><mixed-citation xmlns:xlink="http://www.w3.org/1999/xlink" xlink:type="simple">Khalid AN, Razzaq F, Naseer A, Qasim T, Kanwal S (2024) Two new species and a new record of Entolomatoid fungi (<tp:taxon-name><tp:taxon-name-part taxon-name-part-type="family">Entolomataceae</tp:taxon-name-part></tp:taxon-name>, <tp:taxon-name><tp:taxon-name-part taxon-name-part-type="order">Agaricales</tp:taxon-name-part></tp:taxon-name>) from Pakistan. Phytotaxa 666(1): 1–16. <ext-link xlink:href="10.11646/phytotaxa.666.1.1" ext-link-type="doi" xlink:type="simple">https://doi.org/10.11646/phytotaxa.666.1.1</ext-link></mixed-citation></ref><ref id="B24"><mixed-citation xmlns:xlink="http://www.w3.org/1999/xlink" xlink:type="simple">Lei L, Yu FM, Tang SM, Hyde KD, Luangharn T, Zhao Q (2025) A new entolomatoid species of <italic><tp:taxon-name><tp:taxon-name-part taxon-name-part-type="genus">Rhodophana</tp:taxon-name-part></tp:taxon-name></italic> (<tp:taxon-name><tp:taxon-name-part taxon-name-part-type="family">Entolomataceae</tp:taxon-name-part></tp:taxon-name>, <tp:taxon-name><tp:taxon-name-part taxon-name-part-type="order">Agaricales</tp:taxon-name-part></tp:taxon-name>) from Thailand. New Zealand Journal of Botany 63(5): 1443–1455. <ext-link xlink:href="10.1080/0028825X.2025.2495622" ext-link-type="doi" xlink:type="simple">https://doi.org/10.1080/0028825X.2025.2495622</ext-link></mixed-citation></ref></ref-list></tp:taxon-treatment>
